# Supplementary material for: Decoding microbiome responses to quarantine potato wart disease: first insights into suppression and biocontrol by full-length 16S rRNA gene profiling and functional prediction
Source: Front Plant Sci. 2026 Feb 3;16:1707759. doi: 10.3389/fpls.2025.1707759 (PMC12909553; doi:10.3389/fpls.2025.1707759)
Supplement: Supplementary file 2 [file Table1.xlsx]

## Sheet: TableS1
Supplementary Table S1. Overview of DNA samples used in this study, including origin, category, health status, and number of samples.
Location	Category	Status	Number of samples
Netherlands	Field warts: Fresh warts (75µm)	Diseased	4
Netherlands	Field warts: Rotting warts (75µm)	Diseased	1
Netherlands	Field warts: Fresh & rotting warts (75µm)	Diseased	1
Netherlands	Field warts: Warts from diseased tare soil (75µm)	Diseased	4
Netherlands	Diseased tare soil (75µm)	Diseased	6
Netherlands	Spieckermann bio-assay warts (25µm and 75µm)	Diseased	12
Netherlands	Healthy soil from descheduling survey (25µm)	Healthy	33
Canada, Newfoundland	Diseased field soil (Not sieved)	Diseased	7

## Sheet: TableS2
Supplementary Table S2. Quantitative PCR (qPCR) reagents used for the detection of S. endobioticum.
Reagent	Working concentration	Volume per reaction (µL)	Final concentration
Molecular-grade water	NA	5.6	NA
Maxima Probe/ROX qPCR master mix (Thermo Fisher)	2X	10	1X
Se18S_RTF1	(10 µM)	1	500 nM
Se18S_RTR2	(10 µM)	1	500 nM
Se18S_TM1	(10 µM)	0.4	200 nM
Subtotal		18
DNA extract		2
Total		20

## Sheet: TableS3
Supplementary Table S3. Quantitative PCR (qPCR) results for field wart samples collected in the Netherlands. Values represent quantification cycle (Cq) values for 18S rDNA and cox1 genes (two replicates each), along with the calculated ΔCq (cox1 – 18S).
Sample ID	Sample origin	Associated potato variety	Associated field	Sieve (µm)	18S rDNA rep1	18S rDNA rep2	cox1 rep1	cox1 rep2	ΔCq
Netherlands 1	Field warts	Festien, BMC, Supporter	Mussel	75	26.7	26.7	31	31.1	4.3
Netherlands 2	Field warts	Festien	Mussel	75	13	12.9	21.1	21	8.1
Netherlands 3	Field warts	Festien	Mussel	75	13.9	14	21.6	21.7	7.7
Netherlands 4	Field warts	Festien	Mussel	75	16.1	16.1	23.8	23.9	7.7
Netherlands 5	Field warts	Festien	Mussel	75	15	15	22.5	22.4	7.5
Netherlands 6	Field warts	Festien	Mussel	75	16.5	16.5	22.7	22.6	6.2
Netherlands 7	Field warts	Festien	Onstwedde	75	15.7	16	21.6	21.6	5.7
Netherlands 8	Field warts	Festien	Onstwedde	75	15.3	15.5	23	22.5	7.4
Netherlands 9	Field warts	Festien	Onstwedde	75	15.4	15.3	23.6	23.7	8.2
Netherlands 10	Field warts	Festien	Onstwedde	75	14	14.1	23.1	23.1	9.1
Netherlands 11	Diseased tare soil	N/A	N/A	75	19.6	19.6	28.2	28.1	8.5
Netherlands 12	Diseased tare soil	N/A	N/A	75	19	19.1	27.1	27.2	8.1
Netherlands 13	Diseased tare soil	N/A	N/A	75	19.5	19.5	28.5	27.5	8.6
Netherlands 14	Diseased tare soil	N/A	N/A	75	20.1	20.2	27.7	27.8	7.6
Netherlands 15	Diseased tare soil	N/A	N/A	75	20.7	20.5	29.4	29.6	8.9
Netherlands 16	Diseased tare soil	N/A	N/A	75	19.3	19.3	28	27.8	8.6
Netherlands 17	Spieckermann bioassay wart	Saphir	Mussel	25	15.8	15.8	20.9	20.8	5
Netherlands 18	Spieckermann bioassay wart	Saphir	Mussel	75	21	21	21.4	21.4	0.4
Netherlands 19	Spieckermann bioassay wart	Talent	Mussel	25	16.5	16.5	23.7	23.9	7.3
Netherlands 20	Spieckermann bioassay wart	Talent	Mussel	75	19.3	19.3	23.2	23.2	3.9
Netherlands 21	Spieckermann bioassay wart	Deodara	Mussel	25	14.9	15	19.6	19.6	4.7
Netherlands 22	Spieckermann bioassay wart	Deodara	Mussel	75	16.4	16.4	22.8	22.8	6.4
Netherlands 23	Spieckermann bioassay wart	Saphir	Onstwedde	25	15.4	15.4	23.9	23.8	8.5
Netherlands 24	Spieckermann bioassay wart	Saphir	Onstwedde	75	19.3	19.4	25.4	25.6	6.2
Netherlands 25	Spieckermann bioassay wart	Talent	Onstwedde	25	15.5	15.5	24.1	24.2	8.6
Netherlands 26	Spieckermann bioassay wart	Talent	Onstwedde	75	22.1	22.1	26.5	26.5	4.4
Netherlands 27	Spieckermann bioassay wart	Deodara	Onstwedde	25	18.3	18.3	23.2	23.2	4.9
Netherlands 28	Spieckermann bioassay wart	Deodara	Onstwedde	75	15.7	15.7	19.8	19.9	4.2
Netherlands 29	Healthy (descheduled) soil	N/A	Confidential	25	-	-	34.6	35.8	-
Netherlands 30	Healthy (descheduled) soil	N/A	Confidential	25	-	-	36.2	36.8	-
Netherlands 31	Healthy (descheduled) soil	N/A	Confidential	25	-	-	36.4	36.7	-
Netherlands 33	Healthy (descheduled) soil	N/A	Confidential	25	-	-	37.2	-	-
Netherlands 38	Healthy (descheduled) soil	N/A	Confidential	25	-	-	32	32.2	-
Netherlands 39	Healthy (descheduled) soil	N/A	Confidential	25	-	-	37	35.5	-
Netherlands 40	Healthy (descheduled) soil	N/A	Confidential	25	-	-	-	37.6	-
Netherlands 41	Healthy (descheduled) soil	N/A	Confidential	25	-	-	37.3	37	-
Netherlands 44	Healthy (descheduled) soil	N/A	Confidential	25	-	-	36.4	36.2	-
Netherlands 45	Healthy (descheduled) soil	N/A	Confidential	25	-	-	33.2	33.2	-
Netherlands 46	Healthy (descheduled) soil	N/A	Confidential	25	-	-	34.7	35.1	-
Netherlands 47	Healthy (descheduled) soil	N/A	Confidential	25	-	-	32.1	32.1	-
Netherlands 48	Healthy (descheduled) soil	N/A	Confidential	25	-	-	35.8	36.6	-
Netherlands 49	Healthy (descheduled) soil	N/A	Confidential	25	-	-	33	32.6	-
Netherlands 50	Healthy (descheduled) soil	N/A	Confidential	25	-	-	32.7	32.8	-
Netherlands 51	Healthy (descheduled) soil	N/A	Confidential	25	-	-	33.2	33.4	-
Netherlands 53	Healthy (descheduled) soil	N/A	Confidential	25	-	-	36.4	35.4	-
Netherlands 54	Healthy (descheduled) soil	N/A	Confidential	25	-	-	35	34.4	-
Netherlands 57	Healthy (descheduled) soil	N/A	Confidential	25	-	-	32.5	32.6	-
Netherlands 58	Healthy (descheduled) soil	N/A	Confidential	25	-	-	33.9	34.4	-
Netherlands 59	Healthy (descheduled) soil	N/A	Confidential	25	-	-	34.5	34.9	-
Netherlands 60	Healthy (descheduled) soil	N/A	Confidential	25	-	-	33.9	33.4	-
Netherlands 61	Healthy (descheduled) soil	N/A	Confidential	25	-	-	35.1	34.4	-
Netherlands 63	Healthy (descheduled) soil	N/A	Confidential	25	-	-	33.5	33.6	-
Netherlands 64	Healthy (descheduled) soil	N/A	Confidential	25	-	-	35.9	38.7	-
Netherlands 65	Healthy (descheduled) soil	N/A	Confidential	25	-	-	36.7	35.9	-
Netherlands 66	Healthy (descheduled) soil	N/A	Confidential	25	-	-	33.1	33.3	-
Netherlands 69	Healthy (descheduled) soil	N/A	Confidential	25	38.3	NT	-	NT	-
Netherlands 70	Healthy (descheduled) soil	N/A	Confidential	25	-	NT	38.3	NT	-
Netherlands 71	Healthy (descheduled) soil	N/A	Confidential	25	22.9	NT	37.4	NT	-
Netherlands 72	Healthy (descheduled) soil	N/A	Confidential	25	34	NT	-	NT	-
Netherlands 73	Healthy (descheduled) soil	N/A	Confidential	25	32.2	NT	-	NT	-
Netherlands 74	Healthy (descheduled) soil	N/A	Confidential	25	29.4	NT	38.4	NT	-

## Sheet: TableS4
Supplementary Table S4. Summary of sequencing results, showing the number of amplicon sequence variants (ASVs), total reads, and taxonomic assignments (from phylum to species) for each sample type.
Country	DNA Category	ASVs	Reads	Phylum	Class	Order	Family	Genus	Species
All	All	69,333	3,995,215	54	140	356	636	1,990	4,651
Netherlands, WUR	Soil samples	47,520	2,272,758	50	126	317	554	1,602	3,348
Netherlands, WUR	Healthy soil (descheduling survey)	17,334	1,807,339	44	107	253	396	952	1,603
Netherlands, WUR	Diseased tare soil	21,524	325,839	50	126	288	458	1,042	1,435
Netherlands, WUR	Wart samples	23,013	994,866	47	112	257	427	1,065	2,007
Netherlands, WUR	Field warts	14,828	387,332	41	92	206	329	712	1,372
Netherlands, WUR	Spieckermann bio-assay warts	19,737	607,534	44	106	240	394	976	1,738
Canada, Newfoundland & Labrador	Non-WGA	39,372	527,856	47	126	305	515	1,414	2,565
Canada, Newfoundland & Labrador	WGA	20,115	368,632	43	116	276	438	1,014	1,493

## Sheet: TableS5
Supplementary Table S5. Comparison of ZYMOBIOMICS D6305 mock community recovery based on sequencing data. Relative abundances (%) of each species are shown for non-whole genome amplification (Non-WGA), whole genome amplification (WGA) using Cytiva and RepliG kits, and the theoretical composition.
	Relative abundance (%)
Species	Theoretical	Non-WGA	WGA (Cytiva)	WGA (RepliG)
Bacillus subtilis	17.4	4.2	5.8	2.1
Enterococcus faecalis	9.9	5.8	7	2.4
Escherichia coli	10.1	0.5	3.1	7
Lactobacillus fermentum	18.4	4	2.3	0.8
Listeria monocytogenes	14.1	8.9	9.6	10.9
Pseudomonas aeruginosa	4.2	0.4	0.1	0
Salmonella enterica	10.4	1	5	7.2
Staphylococcus aureus	15.5	7.3	12.7	1.9

## Sheet: TableS6
Supplementary Table S6. PICRUSt2-predicted KEGG orthologs associated with chitin degradation pathways that are significantly enriched in field wart or diseased tare soil samples. Differential abundance is expressed as log₂ fold change (log₂FC), with corresponding standard error (lfcSE), raw p-values, and adjusted p-values (padj).
ko ID	log2FoldChange	lfcSE	pvalue	padj	LFC direction	pathway
K01452	2.453236141	0.443228833	3.11E-08	6.87E-07	Field Wart	E3.5.1.41; chitin deacetylase [EC:3.5.1.41]
K03791	2.640356256	0.54291453	1.15E-06	1.62E-05	Field Wart	K03791; putative chitinase
K13381	6.871896783	0.933841437	1.86E-13	2.52E-11	Field Wart	chiA; bifunctional chitinase/lysozyme [EC:3.2.1.14 3.2.1.17]
K21713	-0.952193315	0.380923985	0.01243007	0.028863809	Diseased tare soil	lpmo; lytic chitin monoxygenase [EC:1.14.99.53]

## Sheet: TableS7
Supplementary Table S7. Comparison of network topology of bacterial communities between diseased and healthy soils. Empirical network indices are presented alongside the mean ± standard deviation of 100 random networks.
	Diseased Network		Healthy Network
Network Indexes	Empirical Network Indexes	100 Random Networks Indexes	Empirical Network Indexes	100 Random Networks Indexes
Average clustering coefficient (avgCC)	0.462	0.192 +/- 0.008	0.229	0.029 +/- 0.005
Average path distance (GD)	2.459	2.602 +/- 0.019	6.197	3.812 +/- 0.039
Geodesic efficiency (E)	0.485	0.427 +/- 0.002	0.205	0.289 +/- 0.002
Harmonic geodesic distance (HD)	2.061	2.342 +/- 0.013	4.87	3.457 +/- 0.028
Centralization of degree (CD)	0.203	0.203 +/- 0.000	0.062	0.062 +/- 0.000
Centralization of betweenness (CB)	0.031	0.050 +/- 0.007	0.242	0.085 +/- 0.008
Centralization of stress centrality (CS)	0.514	0.438 +/- 0.053	3.53	0.342 +/- 0.032
Centralization of eigenvector centrality (CE)	0.157	0.135 +/- 0.004	0.251	0.221 +/- 0.017
Density (D)	0.051	0.051 +/- 0.000	0.01	0.010 +/- 0.000
Reciprocity	1	1.000 +/- 0.000	1	1.000 +/- 0.000
Transitivity (Trans)	0.528	0.233 +/- 0.003	0.344	0.044 +/- 0.004
Connectedness (Con)	0.372	0.971 +/- 0.017	0.648	0.925 +/- 0.024
Efficiency	0.869	0.950 +/- 0.001	0.988	0.991 +/- 0.000
Hierarchy	0	0.000 +/- 0.000	0	0.000 +/- 0.000
Lubness	1	1.000 +/- 0.000	1	1.000 +/- 0.000
Modularity(fast_greedy)	0.449	0.166 +/- 0.004	0.777	0.459 +/- 0.005

## Sheet: TableS8
Supplementary Table S8. PICRUSt2-predicted KEGG orthologs that differed significantly in abundance between healthy and diseased systems. Values include normalized mean abundance (baseMean), log₂ fold change (log₂FC), standard error (lfcSE), test statistic (stat), raw p-value, and adjusted p-value (padj). Positive log₂FC indicates enrichment in diseased samples, while negative log₂FC indicates enr…
ko	baseMean	log2FoldChange	lfcSE	stat	pvalue	padj	direction	pathway
K13381	464.54	-8.37	0.57	-14.81	1.28E-49	6.32E-49	Healthy	chiA; bifunctional chitinase/lysozyme [EC:3.2.1.14 3.2.1.17]
K01183	22515.98	-1.60	0.13	-12.37	3.98E-35	1.51E-34	Healthy	E3.2.1.14; chitinase [EC:3.2.1.14]
K18454	2.71	-3.44	0.39	-8.77	1.78E-18	4.48E-18	Healthy	deaA; chitin disaccharide deacetylase [EC:3.5.1.105]
K03933	2478.92	-3.16	0.38	-8.42	3.73E-17	9.02E-17	Healthy	cpbD; chitin-binding protein
K20547	2.90	-3.65	0.68	-5.40	6.74E-08	1.16E-07	Healthy	CHIB; basic endochitinase B [EC:3.2.1.14]
K21713	128.17	-1.09	0.22	-4.91	9.31E-07	1.52E-06	Healthy	lpmo; lytic chitin monoxygenase [EC:1.14.99.53]
K03791	2914.53	-1.40	0.36	-3.83	1.27E-04	1.85E-04	Healthy	K03791; putative chitinase
K01452	8519.64	0.68	0.22	3.03	0.0024	0.0034	Diseased	E3.5.1.41; chitin deacetylase [EC:3.5.1.41]
K03478	14884.78	-0.26	0.09	-2.76	0.0058	0.0078	Healthy	chbG; chitin disaccharide deacetylase [EC:3.5.1.105]
